# Supplementary material for: Effects of Phenotypic Variation on Biological Properties of Endophytic Bacteria Bacillus mojavensis PS17
Source: Biology (Basel). 2022 Sep 2;11(9):1305. doi: 10.3390/biology11091305 (PMC9495571; doi:10.3390/biology11091305)
Supplement: Supplementary file 1 [file biology-11-01305-s001.zip]

Archive with 1 entries (1 files):
- biology-1876606-supplementary.pdf
